# Supplementary material for: Visible Light Promotes Cascade Trifluoromethylation/Cyclization, Leading to Trifluoromethylated Polycyclic Quinazolinones, Benzimidazoles and Indoles
Source: Molecules. 2022 Dec 1;27(23):8389. doi: 10.3390/molecules27238389 (PMC9737949; doi:10.3390/molecules27238389)
Supplement: Supplementary file 1 [file molecules-27-08389-s001.zip]

Archive with 1 entries (1 files):
- molecules-2035114-supplementary.pdf
